# Supplementary material for: Spatial Period of Laser-Induced Surface Nanoripples on PET Determines Escherichia coli Repellence
Source: Nanomaterials (Basel). 2021 Nov 8;11(11):3000. doi: 10.3390/nano11113000 (PMC8624992; doi:10.3390/nano11113000)
Supplement: Supplementary file 1 [file nanomaterials-11-03000-s001.zip]

Archive with 1 entries (1 files):
- nanomaterials-1440150-supplementary.pdf
